# Supplementary material for: A Novel Benzopyrane Derivative Targeting Cancer Cell Metabolic and Survival Pathways
Source: Cancers (Basel). 2021 Jun 7;13(11):2840. doi: 10.3390/cancers13112840 (PMC8201054; doi:10.3390/cancers13112840)
Supplement: Supplementary file 1 [file cancers-13-02840-s001.zip]

Archive with 4 entries (3 files):
- supplementary material/
- supplementary material/figure S1-S11.pdf
- supplementary material/file S1.pdf
- supplementary material/file S2.pdf
